# Supplementary material for: Enhancement of CRISPR-Cas9 induced precise gene editing by targeting histone H2A-K15 ubiquitination
Source: BMC Biotechnol. 2020 Oct 23;20:57. doi: 10.1186/s12896-020-00650-x (PMC7585302; doi:10.1186/s12896-020-00650-x)
Supplement: Supplementary file 9 — Additional file 9: Supplementary data file. Raw data points as used for Figs. 3, 4, 5, 6, and Fig. S3, S4, S5, S6, S7. [file 12896_2020_650_MOESM9_ESM.xlsx]

## Sheet: Title page
Enhancement of CRISPR-Cas9 induced precise gene editing by targeting Histone H2A-K15 ubiquitination
Contents: raw data points as used for Fig. 3, 4, 5, 6, and Figure S 4, S5, S6, S7

## Sheet: Figure 3
Figure 3
		Experiment 1				Repeat experiment
SAMPLE No.		BFP positive cells (%)	BFP and Venus positive cells (%)	BFP and RFP positive cells (%)		BFP positive cells (%)	BFP and Venus positive cells (%)	BFP and RFP positive cells (%)
Sample 1	replicate 1	36.8	0.92	20.1		39.5	0.66	10
sgRosa/Cas9	replicate 2	36.4	1.01	19.7		42.8	0.49	10.4
	replicate 3	48.8	0.86	19.9		45.3	0.46	10.4
	mean	40.6667	0.93	19.9		42.5333	0.536667	10.2667
	STDEV	7.04651	0.0754983	0.2		2.90918	0.107858	0.23094
Sample 2	replicate 1	43.1	10.7	21		56.8	5.82	13.6
sgRosa/Cas9	replicate 2	41.7	11.7	19.7		50.6	6.23	12.7
TLR-donor	replicate 3	45.1	10.3	19.6		52.3	5.73	13.2
	mean	43.3	10.9	20.1		53.2333	5.92667	13.1667
	STDEV	1.7088	0.72111	0.781025		3.20364	0.266521	0.450925
Sample3	replicate 1	42.4	9.85	8.86		50.3	3.8	3.68
sgRosa/Cas9	replicate 2	41	9.95	8.28		53.6	3.83	3.79
TLR-donor	replicate 3	48.9	8.69	7.98		53	3.71	3.58
Rad18UBD	mean	44.1	9.49667	8.37333		52.3	3.78	3.68333
	STDEV	4.21545	0.700381	0.447363		1.75784	0.06245	0.10504
Sample 4	replicate 1	45.7	8.53	14		62.8	4.18	7.25
sgRosa/Cas9	replicate 2	44.3	8.99	13.3		56.7	4.04	7.04
TLR-donor	replicate 3	45.2	9.04	15.1		58.3	4.34	7
RNF169MIU	mean	45.0667	8.85333	14.1333		59.2667	4.18667	7.09667
	STDEV	0.70946	0.281129	0.907377		3.1628	0.150111	0.134288
		Experiment 1				Repeat experiment
SAMPLE No.			fold change of sample 1 Venus	fold change of sample 1 RFP			fold change of sample 1 Venus	fold change of sample 1 RFP
Sample 1	replicate 1		0.989247	1.01005			1.22981	0.974026
sgRosa/Cas9	replicate 2		1.08602	0.98995			0.913043	1.01299
	replicate 3		0.924731	1			0.857143	1.01299
Sample 2	replicate 1		11.5054	1.05528			10.8447	1.32468
sgRosa/Cas9	replicate 2		12.5806	0.98995			11.6087	1.23701
TLR-donor	replicate 3		11.0753	0.984925			10.677	1.28571
Sample3	replicate 1		10.5914	0.445226			7.08075	0.358442
sgRosa/Cas9	replicate 2		10.6989	0.41608			7.13665	0.369156
TLR-donor	replicate 3		9.34409	0.401005			6.91304	0.348701
Rad18UBD
Sample 4	replicate 1		9.17204	0.703518			7.78882	0.706169
sgRosa/Cas9	replicate 2		9.66667	0.668342			7.52795	0.685714
TLR-donor	replicate 3		9.72043	0.758794			8.08696	0.681818
RNF169MIU

## Sheet: Figure 4
Figure 4
		Experiment 1				1. Repeat experiment				2. Repeat experiment				3. Repeat experiment
SAMPLE No.		BFP positive cells (%)	BFP and Venus positive cells (%)	BFP and RFP positive cells (%)		BFP positive cells (%)	BFP and Venus positive cells (%)	BFP and RFP positive cells (%)		BFP positive cells (%)	BFP and Venus positive cells (%)	BFP and RFP positive cells (%)		BFP positive cells (%)	BFP and Venus positive cells (%)	BFP and RFP positive cells (%)			Venus +												RFP +
Sample 1	replicate 1	37.8	0.92	20.8		43.5	1.02	23.1		45.2	1.08	23.2		53.2	0.67	23.7			0.9	1	1.1	1.1	1	1	0.7	0.7	0.9	0.7	0.7	0.9	20.8	20.2	21.8	23.2	22.8	21.8	23.7	22.9	22.1	23.7	22.9	22.1
sgRosa/Cas9	replicate 2	39.6	0.98	20.2		45.1	1	24.4		48.3	0.95	22.8		59.6	0.7	22.9			7.4	6.5	7.1	7	6.7	6.8	6.4	6.6	7.1	6	6.8	6.6	22.1	21.6	23	23.6	23.7	23.1	21.6	21.1	20.7	18.2	18.9	19.4
	replicate 3	44.5	1.12	21.8		49.5	1.04	24		55.2	0.97	21.8		62	0.87	22.1			14.6	12.8	13	13	13.4	13	10.9	11.1	10.8	12.1	11.6	13.5	7.8	8	6.9	9.9	9.8	8.3	7	6.6	6.6	5.8	5.9	6.4
	mean	40.6333	1.00667	20.9333		46.0333	1.02	23.8333		49.5667	1	22.6		58.2667	0.746667	22.9			13.6	11.7	13	9.7	9.5	9.9	8.5	9.3	10.8	10.9	12.2	13	19.8	18.5	18.7	19.1	18	18.7	16.6	15.7	17.6	13.9	13.8	15.1
	STDEV	3.46747	0.102632	0.80829		3.10698	0.02	0.665833		5.11892	0.07	0.72111		4.54899	0.107858	0.8			23.6	22.9	21.8	24.3	23.9	24.8	23.3	22.9	22.7	25.4	22.3	23.8	8.4	8.6	9.2	10.6	12	13.1	8.1	8.2	8.5	8.2	7.8	7.7
																			28.4	26.9	26.1	25.4	23.7	23.6	23.4	21.5	19.5	28.1	24.6	25.7	10.3	9.9	10	9.3	9.9	10.1	8.4	7.7	6.9	7.4	8.3	7.7
Sample 2	replicate 1	39.8	7.39	22.1		38.8	6.98	23.6		59.5	6.39	21.6		64.3	5.96	18.2			20.1	21.2	21.5	18	18.6	18.9	16.1	17.2	17.6	16.8	18.1	17.3	11.2	10.3	10.5	10.2	10.2	10.1	8.1	8.2	7.7	8	7.9	8.7
sgRosa/Cas9	replicate 2	48.7	6.5	21.6		41.7	6.72	23.7		54.9	6.59	21.1		67.4	6.81	18.9			22.1	19.8	19.8	17.6	16.7	16.1	18	16.9	15.1	18.4	17.6	16.7	10.5	10.5	10.6	11.2	11.2	11	7.7	7.7	7.7	8.8	9.2	10.3
TLR-donor-tetO	replicate 3	43	7.12	23		44.8	6.81	23.1		49.2	7.07	20.7		64.8	6.59	19.4			15.4	17.1	18.3	16.4	15.2	15.5	14.7	15.4	13.7	18.2	18.9	19.9	6.9	7.4	8	7.9	6.6	6.5	5.3	5.8	5.9	7.4	7.3	6.8
	mean	43.8333	7.00333	22.2333		41.7667	6.83667	23.4667		54.5333	6.68333	21.1333		65.5	6.45333	18.8333			19.7	18	20.3	14.7	16.1	15.8	12.4	14.3	16.9	16	17	19.2	8.4	7.9	7.8	6.8	7.1	7.5	4.9	5.7	6.6	5.8	6.6	6.4
	STDEV	4.50814	0.456326	0.70946		3.00056	0.132035	0.321455		5.15978	0.349476	0.450925		1.66433	0.441173	0.602771			25.3	24.4	23.2	20.6	19.9	18.3	19.1	18.3	16.8	19.5	18.4	20.8	7.9	8	8.3	9.5	6.9	8.1	5.5	5.5	4.1	5.9	6.1	7.3
																			25.8	25.2	25.1	20	21.6	20.1	21.9	22.8	22	23.7	24.1	24.1	6.7	7.1	6.8	6.2	6.4	6.6	5.2	6	5.2	6.1	5.8	4.8
Sample 3	replicate 1	50.1	14.6	7.78		46.2	13	9.94		51.9	10.9	6.96		59.3	12.1	5.76			29.4	30	27.4	28.8	27.4	25.1	28	28	24.7	30.7	31.4	31	9	7.9	8.5	7.7	7.7	7	6.1	6.4	5.5	6.3	5.8	6.3
sgRosa/Cas9	replicate 2	54.3	12.8	7.96		43	13.4	9.77		49.5	11.1	6.61		61.4	11.6	5.86			35.2	34.7	33.9	28.2	26.7	25.9	25.5	25.4	24.4	30.2	29.1	27.9	11	10.5	10.5	10	9.3	8.2	6	5.5	6.1	5.9	6.3	6.8
TLR-donor-tetO	replicate 3	58.6	13	6.88		43.2	13	8.29		52.2	10.8	6.55		50.5	13.5	6.43			4.3	4.1	4.3	4.3	4.6	3.5	4.1	4.1	3.4	4.3	4.5	4.4	12.6	12.7	12.8	12	12.3	12.3	11.5	12	10.1	9.8	9.8	10.3
i53	mean	54.3333	13.4667	7.54		44.1333	13.1333	9.33333		51.2	10.9333	6.70667		57.0667	12.4	6.01667			15.9	17.3	18	14.2	14.7	14.6	13.3	13.6	14.7	16.4	17.6	17.7	15.5	15.4	14.9	16.5	16.4	16.7	13.5	13.8	13.3	13	12.3	12.6
	STDEV	4.2501	0.986577	0.578619		1.79258	0.23094	0.907542		1.47986	0.152753	0.221435		5.78302	0.984886	0.361432
																			Venus+	RFP+	Venus/RFP
Sample 4	replicate 1	38	13.6	19.8		49.3	9.65	19.1		49.5	8.49	16.6		56.3	10.9	13.9		samples 1	0.891667	22.3333	0.0399254
sgRosa/Cas9	replicate 2	44.1	11.7	18.5		42.6	9.48	18		45.9	9.27	15.7		49.2	12.2	13.8		samples 2	6.75	21.4167	0.315175
TLR-donor-tetO	replicate 3	43.3	13	18.7		42.4	9.89	18.7		30.2	10.8	17.6		40.3	13	15.1		samples 3	12.4833	7.41667	1.68315
BRCA1	mean	41.8	12.7667	19		44.7667	9.67333	18.6		41.8667	9.52	16.6333		48.6	12.0333	14.2667		samples 4	11.0083	17.125	0.642822
	STDEV	3.31512	0.971253	0.7		3.92726	0.205994	0.556776		10.2627	1.17512	0.950438		8.01686	1.05987	0.723418		samples 5	23.475	9.2	2.55163
																		samples 6	24.7417	8.825	2.80359
Sample 5	replicate 1	23.9	23.6	8.42		36.2	24.3	10.6		36.9	23.3	8.07		42.1	25.4	8.18		samples 7	18.45	9.25833	1.9928
sgRosa/Cas9	replicate 2	24.1	22.9	8.63		37.1	23.9	12		35.5	22.9	8.24		47.8	22.3	7.82		samples 8	17.9	9.7	1.84536
TLR-donor-tetO	replicate 3	28.3	21.8	9.18		36.9	24.8	13.1		41.8	22.7	8.51		47.2	23.8	7.73		samples 9	16.5583	6.81667	2.4291
BRCA1-Rad18UBD	mean	25.4333	22.7667	8.74333		36.7333	24.3333	11.9		38.0667	22.9667	8.27333		45.7	23.8333	7.91		samples 10	16.7	6.79167	2.4589
	STDEV	2.48462	0.907377	0.392471		0.472582	0.450925	1.253		3.30807	0.305505	0.221886		3.13209	1.55027	0.238118		samples 11	20.3833	6.925	2.94344
																		samples 12	23.0333	6.075	3.7915
Sample 6	replicate 1	30.8	28.4	10.3		30.7	25.4	9.33		36.8	23.4	8.36		33	28.1	7.41		samples 13	28.4917	7.01667	4.06057
sgRosa/Cas9	replicate 2	30.7	26.9	9.93		38.1	23.7	9.89		44.3	21.5	7.71		39.8	24.6	8.31		samples 14	28.925	8.00833	3.61186
TLR-donor-tetO	replicate 3	39.8	26.1	9.96		41.5	23.6	10.1		50.8	19.5	6.85		39.2	25.7	7.71		samples 15	4.15833	11.5167	0.361071
BRCA1-RNF169UBD	mean	33.7667	27.1333	10.0633		36.7667	24.2333	9.77333		43.9667	21.4667	7.64		37.3333	26.1333	7.81		samples 16	15.6667	14.4917	1.08108
		0.0707107	1.06066	0.26163		5.52208	1.0116	0.398037		7.00595	1.95021	0.75743		3.76475	1.78979	0.458258
Sample7	replicate 1	37.9	20.1	11.2		40.1	18	10.2		43	16.1	8.08		46.5	16.8	8
sgRosa/Cas9	replicate 2	33.7	21.2	10.3		38.5	18.6	10.2		41.8	17.2	8.19		42.2	18.1	7.87
TLR-donor-tetO	replicate 3	29.6	21.5	10.5		37.2	18.9	10.1		42	17.6	7.65		44.6	17.3	8.65
TetR-Rad18UBD	mean	33.7333	20.9333	10.6667		38.6	18.5	10.1667		42.2667	16.9667	7.97333		44.4333	17.4	8.17333
	STDEV	4.1501	0.737111	0.472582		1.45258	0.458258	0.057735		0.64291	0.776745	0.285365		2.15484	0.655744	0.417892
Sample 8	replicate 1	30	22.1	10.5		36.1	17.6	11.2		34.1	18	7.74		39.9	18.4	8.76
sgRosa/Cas9	replicate 2	33.6	19.8	10.5		36.3	16.7	11.2		34.9	16.9	7.66		43.4	17.6	9.21
TLR-donor-tetO	replicate 3	34.3	19.8	10.6		36.8	16.1	11		42.6	15.1	7.73		46.2	16.7	10.3
TetR-RNF169MIU	mean	32.6333	20.5667	10.5333		36.4	16.8	11.1333		37.2	16.6667	7.71		43.1667	17.5667	9.42333
	STDEV	2.30723	1.32791	0.057735		0.360555	0.754983	0.11547		4.69361	1.46401	0.043589		3.15647	0.85049	0.791854
Sample 9	replicate 1	31.5	15.4	6.87		37	16.4	7.87		50.4	14.7	5.33		42.6	18.2	7.37
sgRosa/Cas9	replicate 2	31.8	17.1	7.4		35.3	15.2	6.56		43.9	15.4	5.76		45	18.9	7.3
TLR-donor-tetO	replicate 3	29.1	18.3	8.04		36.7	15.5	6.52		48.8	13.7	5.91		42.6	19.9	6.79
i53	mean	30.8	16.9333	7.43667		36.3333	15.7	6.98333		47.7	14.6	5.66667		43.4	19	7.15333
BRCA1-Rad18UBD	STDEV	1.47986	1.45717	0.585861		0.907377	0.6245	0.768136		3.38674	0.8544	0.301054		1.38564	0.8544	0.316596
Sample 10	replicate 1	39.9	19.7	8.37		43.8	14.7	6.77		60	12.4	4.91		54.5	16	5.75
sgRosa/Cas9	replicate 2	38.9	18	7.87		38.6	16.1	7.08		51.3	14.3	5.69		43.5	17	6.58
TLR-donor-tetO	replicate 3	36.1	20.3	7.8		34.2	15.8	7.53		37.1	16.9	6.64		38.4	19.2	6.4
i53	mean	38.3	19.3333	8.01333		38.8667	15.5333	7.12667		49.4667	14.5333	5.74667		45.4667	17.4	6.24333
BRCA1-RNF169UBD	STDEV	1.96977	1.19304	0.310859		4.80555	0.737111	0.382143		11.5596	2.25906	0.866391		8.2282	1.63707	0.436616
Sample 11	replicate 1	33.2	25.3	7.93		30.8	20.6	9.49		43.9	19.1	5.52		41.3	19.5	5.87
sgRosa/Cas9	replicate 2	37	24.4	8.02		32.9	19.9	6.9		45.6	18.3	5.45		41.4	18.4	6.09
TLR-donor-tetO	replicate 3	44.9	23.2	8.33		35.5	18.3	8.11		48	16.8	4.09		39.9	20.8	7.29
i53	mean	38.3667	24.3	8.09333		33.0667	19.6	8.16667		45.8333	18.0667	5.02		40.8667	19.5667	6.41667
TetR-Rad18UBD	STDEV	5.96853	1.05357	0.209841		2.35443	1.17898	1.29593		2.05994	1.16762	0.806164		0.83865	1.20139	0.764286
Sample 12	replicate 1	36.6	25.8	6.73		37	20	6.21		37.6	21.9	5.2		33.8	23.7	6.13
sgRosa/Cas9	replicate 2	38.1	25.2	7.1		32.4	21.6	6.44		38.2	22.8	6.02		33.4	24.1	5.78
TLR-donor-tetO	replicate 3	37.7	25.1	6.75		34.8	20.1	6.62		41.6	22	5.17		34.5	24.1	4.84
i53	mean	37.4667	25.3667	6.86		34.7333	20.5667	6.42333		39.1333	22.2333	5.46333		33.9	23.9667	5.58333
TetR-RNF169MIU	STDEV	0.776745	0.378594	0.208087		2.30072	0.896289	0.205508		2.15716	0.493288	0.482321		0.556776	0.23094	0.667108
Sample 13	replicate 1	23.6	29.4	9.03		32.7	28.8	7.73		36.9	28	6.1		29.3	30.7	6.31
sgRosa/Cas9	replicate 2	25.2	30	7.93		32.2	27.4	7.69		34.7	28	6.43		29.9	31.4	5.81
TLR-donor-tetO	replicate 3	28.7	27.4	8.53		38.8	25.1	7.04		42.9	24.7	5.49		30.6	31	6.28
BRCA1-Rad18UBD	mean	25.8333	28.9333	8.49667		34.5667	27.1	7.48667		38.1667	26.9	6.00667		29.9333	31.0333	6.13333
TetR-Rad18UBD	STDEV	2.60832	1.36137	0.550757		3.67469	1.86815	0.387341		4.24421	1.90526	0.4769		0.650641	0.351188	0.280416
Sample 14	replicate 1	38.5	35.2	11		30.6	28.2	10		37.7	25.5	6.03		30.6	30.2	5.92
sgRosa/Cas9	replicate 2	39.9	34.7	10.5		36.2	26.7	9.29		33.3	25.4	5.54		35.3	29.1	6.32
TLR-donor-tetO	replicate 3	40.7	33.9	10.5		35.6	25.9	8.22		39.6	24.4	6.13		42.2	27.9	6.78
BRCA1-RNF169UBD	mean	39.7	34.6	10.6667		34.1333	26.9333	9.17		36.8667	25.1	5.9		36.0333	29.0667	6.34
TetR-RNF169MIU	STDEV	1.11355	0.655744	0.288675		3.07463	1.16762	0.896047		3.23161	0.608276	0.315753		5.83467	1.15036	0.430349
Sample 15	replicate 1	42	4.28	12.6		46.5	4.34	12		48.5	4.14	11.5		47.4	4.33	9.83
sgRosa/Cas9	replicate 2	49.4	4.08	12.7		46.4	4.55	12.3		54.2	4.09	12		48.7	4.54	9.81
TLR-donor-tetO	replicate 3	51.6	4.25	12.8		48	3.49	12.3		62.1	3.44	10.1		45.8	4.42	10.3
Rad18	mean +-STDEV	47.6667	4.20333	12.7		46.9667	4.12667	12.2		54.9333	3.89	11.2		47.3	4.43	9.98
	STDEV	5.02925	0.107858	0.1		0.896289	0.561278	0.173205		6.82959	0.390512	0.984886		1.45258	0.105357	0.277308
Sample 16	replicate 1	38.9	15.9	15.5		39.1	14.2	16.5		42.7	13.3	13.5		41	16.4	13
sgRosa/Cas9	replicate 2	34.6	17.3	15.4		34.8	14.7	16.4		37.9	13.6	13.8		38.6	17.6	12.3
TLR-donor-tetO	replicate 3	33.7	18	14.9		34.1	14.6	16.7		37	14.7	13.3		38.5	17.7	12.6
RNF169	mean	35.7333	17.0667	15.2667		36	14.5	16.5333		39.2	13.8667	13.5333		39.3667	17.2333	12.6333
	STDEV	2.77909	1.06927	0.321455		2.7074	0.264575	0.152753		3.06431	0.737111	0.251661		1.41539	0.723418	0.351188

## Sheet: Figure 5 
Figure 5 B-E					Experiment 1
1. experiment
amplicon-Seq data
LMNA	reads number						LMNA	% of total								Legend
sample	WT	HDR	Insertion	Deletion	Sum=total reads		sample	WT	HDR	Insertion	Deletion	total reads	Totals Indels	HDR/NHEJ		.2	Cas9+gRNA+donor
7.2	54	1351	7164	27908	36477		7.2	0.148038	3.7037	19.6398	76.5085	100	96.1483	0.0385208		.3	Cas9+gRNA+donor+BRCA1-Rad18-UBD+sctetR-Rad18-UBD
7.3	742	3884	15835	14221	34682		7.3	2.13944	11.1989	45.6577	41.004	100	86.6617	0.129225		.4	Cas9+gRNA+donor+RNFBRCA1RNF169MIU+sctetR-RNF169MIU
7.4	3162	2919	18496	16554	41131		7.4	7.68763	7.09684	44.9685	40.247	100	85.2155	0.083281		.5	untreated (ctr)
7.5	54545	0	16	371	54932		7.5	99.2955	0	0.0291269	0.67538	100	0.704507	0		.6	donor (ctr)
7.6	55939	0	9	385	56333		7.6	99.3006	0	0.0159764	0.683436	100	0.699412	0
GABPA	reads number						GABPA	% of total
sample	WT	HDR	Insertion	Deletion	Sum=total reads		sample	WT	HDR	Insertion	Deletion	total reads	Totals Indels	HDR/NHEJ				LMNA
4.2	3860	56	514	7050	11480		4.2	33.6237	0.487805	4.47735	61.4111	100	65.8885	0.00740349				sample	HDR/NHEJ	HDR/NHEJ	mean (HDR/NHEJ)
4.3	23708	2013	1174	7570	34465		4.3	68.7886	5.84071	3.40635	21.9643	100	25.3707	0.230215				7.2	0.0385208	0.0501481	0.0443344
4.4	23033	1574	1134	8665	34406		4.4	66.9447	4.57478	3.29594	25.1846	100	28.4805	0.160629				7.3	0.129225	0.118411	0.123818
4.5	48294	0	24	1300	49618		4.5	97.3316	0	0.0483695	2.62002	100	2.66839	0				7.4	0.083281	0.0501481	0.0667146
4.6	49636	0	27	1250	50913		4.6	97.4918	0	0.0530316	2.45517	100	2.5082	0				7.5	0	0.00208623	0.00104312
																		7.6	0	0	0
CREB1	reads number						Creb1	% of total
sample	WT	HDR	Insertion	Deletion	Sum=total reads		sample	WT	HDR	Insertion	Deletion	total reads	Totals Indels	HDR/NHEJ				GABPA
3.2	52325	1849	19174	10004	83352		3.2	62.7759	2.2183	23.0036	12.0021	100	35.0058	0.0633697				sample	HDR/NHEJ	HDR/NHEJ
3.3	71805	5285	7332	3267	87689		3.3	81.886	6.02698	8.36137	3.72567	100	12.087	0.498632				4.2	0.00740349	0.00816993	0.00778671
3.4	71122	3943	5954	2560	83579		3.4	85.0955	4.71769	7.1238	3.06297	100	10.1868	0.46312				4.3	0.230215	0.2372	0.233707
3.5	80964	0	3	727	81694		3.5	99.1064	0	0.00367224	0.889906	100	0.893578	0				4.4	0.160629	0.205856	0.183242
3.6	81618	0	18	733	82369		3.6	99.0882	0	0.0218529	0.889898	100	0.911751	0				4.5	0	0	0
																		4.6	0	0	0
AAVS1	reads number						AAVS1	% of total
sample	WT	HDR	Insertion	Deletion	Sum=total reads		sample	WT	HDR	Insertion	Deletion	total reads	Totals Indels	HDR/NHEJ				Creb1
6.2	59021	156	8812	31196	99185		6.2	59.506	0.157282	8.88441	31.4523	100	40.3367	0.00389922				sample	HDR/NHEJ	HDR/NHEJ
6.3	83704	1445	4545	14662	104356		6.3	80.2101	1.38468	4.35528	14.05	100	18.4053	0.075233				3.2	0.0633697	0.0261438	0.0447567
6.4	78036	1617	2263	13917	95833		6.4	81.4292	1.68731	2.3614	14.5221	100	16.8835	0.0999382				3.3	0.498632	0.31519	0.406911
6.5	115624	0	12	840	116476		6.5	99.2685	0	0.0103026	0.721179	100	0.731481	0				3.4	0.46312	0.288231	0.375675
6.6	95452	0	8	639	96099		6.6	99.3267	0	0.00832475	0.664939	100	0.673264	0				3.5	0	0	0
																		3.6	0	0	0
Repeat experiment					Experiment 2													AAVS1
amplicon-Seq data																		sample	HDR/NHEJ	HDR/NHEJ
LMNA	reads number						LMNA	% of total										6.2	0.00389922	0.00353803	0.00371863
sample	WT	HDR	Insertion	Deletion	Sum=total reads		sample	WT	HDR	Insertion	Deletion	total reads	Totals Indels	HDR/NHEJ				6.3	0.075233	0.04535	0.0602915
7.2	33568	3725	20278	54002	111573		7.2	30.0861	3.33862	18.1746	48.4006	100	66.5752	0.0501481				6.4	0.0999382	0.269561	0.18475
7.3	9145	9925	32790	51028	102888		7.3	8.88831	9.64641	31.8696	49.5957	100	81.4653	0.118411				6.5	0	0	0
7.4	33568	3725	20278	54002	111573		7.4	30.0861	3.33862	18.1746	48.4006	100	66.5752	0.0501481				6.6	0	0	0
7.5	82136	3	264	1174	83577		7.5	98.2758	0.0035895	0.315876	1.40469	100	1.72057	0.00208623
7.6	83790	0	292	1237	85319		7.6	98.2079	0	0.342245	1.44985	100	1.7921	0
GABPA	reads number						GABPA	% of total
sample	WT	HDR	Insertion	Deletion	Sum=total reads		sample	WT	HDR	Insertion	Deletion	total reads	Totals Indels	HDR/NHEJ
4.2	3992	120	889	13799	18800		4.2	21.234	0.638298	4.72872	73.3989	100	78.1277	0.00816993
4.3	8783	908	382	3446	13519		4.3	64.9678	6.71647	2.82565	25.4901	100	28.3157	0.2372
4.4	8382	921	336	4138	13777		4.4	60.8405	6.68505	2.43885	30.0356	100	32.4744	0.205856
4.5	13448	0	4	387	13839		4.5	97.1747	0	0.0289038	2.79644	100	2.82535	0
4.6	15979	0	7	475	16461		4.6	97.0719	0	0.0425248	2.88561	100	2.92813	0
Creb1	reads number						Creb1	% of total
sample	WT	HDR	Insertion	Deletion	Sum=total reads			WT	HDR	Insertion	Deletion	total reads	Totals Indels	HDR/NHEJ
3.2	12797	200	4331	3319	20647		3.2	61.9799	0.968664	20.9764	16.075	100	37.0514	0.0261438
3.3	32234	886	2811	0	35931		3.3	89.7108	2.46584	7.82333	0	100	7.82333	0.31519
3.4	34605	720	2498	0	37823		3.4	91.4919	1.9036	6.60445	0	100	6.60445	0.288231
3.5	36470	0	5	546	37021		3.5	98.5117	0	0.0135058	1.47484	100	1.48834	0
3.6	38993	0	12	535	39540		3.6	98.6166	0	0.030349	1.35306	100	1.38341	0
AAVS1	reads number						AAVS1	% of total
sample	WT	HDR	Insertion	Deletion	Sum=total reads		sample	WT	HDR	Insertion	Deletion	total reads	Totals Indels	HDR/NHEJ
6.2	17861	70	3530	16255	37716		6.2	47.3566	0.185598	9.35942	43.0984	100	52.4578	0.00353803
6.3	35892	493	1666	9205	47256		6.3	75.9523	1.04325	3.52548	19.479	100	23.0045	0.04535
6.4	30430	627	2326	0	33383		6.4	91.1542	1.8782	6.96762	0	100	6.96762	0.269561
6.5	44560	0	3	305	44868		6.5	99.3135	0	0.00668628	0.679772	100	0.686458	0
6.6	47260	0	4	288	47552		6.6	99.3859	0	0.00841184	0.605653	100	0.614065	0

## Sheet: Figure 6
Figure 6B
		Experiment 1		1. Repeat experiment		2. Repeat experiment			HDR Score
SAMPLE No.		GFP positive cells (%)		GFP positive cells (%)		GFP positive cells (%)
Sample 1	replicate 1	0		0.082		0.083			sample 1	sample 2	sample 3	sample 4	sample 5	sample 6	sample 7	sample 8	sample 9	sample 10
LMNB1-donor-tetO	replicate 2	0		0.17		0.12			0	4.6	6.2	5.8	7.1	5.7	7	6.9	7.8	8
	replicate 3	0		0.23		4.7			0	5.5	6.1	5.6	6.6	6.4	6.7	6.7	7.7	7
	mean	0		0.126		0.1015			0	5.8	6.2	6.1	7	7.1	7.3	7.5	8	8
	STDEV	0		0.0744401		2.65501			0.1	6.1	8.7	7.8	8.6	7.8	10.1	9.9	10.7	11.7
									0.2	7.4	9.1	8	7.8	8.4	10.1	9.3	10.9	12.3
Sample 2	replicate 1	4.6		6.07		5			0.2	7.8	7.7	8.5	8.7	8.3	9.7	9.1	11.5	11.4
LMNB1-donor-tetO	replicate 2	5.45		7.38		5.46			0.1	5	7.2	6.2	8.3	7.4	9.8	7.3	8.4	8.5
sgLMNB1-Cas9	replicate 3	5.78		7.76		5.33			0.1	5.5	7.9	5.9	7.7	7.4	8.7	7.1	8.3	8.5
	mean	5.27667		7.07		5.26333				5.3	7.7	6.1	7.6	7.9	8.2	7.1	9.1	9.8
	STDEV	0.608797		0.886623		0.237136
Sample 3 (new)	replicate 1	6.22		8.68		7.23		Mean	0.0875	5.88889	7.42222	6.66667	7.71111	7.37778	8.62222	7.87778	9.15556	9.46667
LMNB1-donor-tetO	replicate 2	6.12		9.1		7.93		HDR Score		1	1.26038	1.13208	1.30943	1.25283	1.46415	1.33774	1.55472	1.60755
sgLMNB1-Cas9	replicate 3	6.18		7.68		7.73
i53	mean	6.17333		8.48667		7.63
	STDEV	0.0503322		0.729475		0.360555
Sample 4	replicate 1	5.75		7.76		6.17
LMNB1-donor-tetO	replicate 2	5.59		7.96		5.93
sgLMNB1-Cas9	replicate 3	6.09		8.5		6.05
BRCA1	mean	5.81		8.07333		6.05
	STDEV	0.255343		0.382797		0.12
Sample 5	replicate 1	7.05		8.62		8.28
LMNB1-donor-tetO	replicate 2	6.6		7.76		7.68
sgLMNB1-Cas9	replicate 3	7.01		8.66		7.59
BRCA1-Rad18UBD	mean	6.88667		8.34667		7.85
	STDEV	0.249065		0.508462		0.3751
Sample 6	replicate 1	5.71		7.75		7.44
LMNB1-donor-tetO	replicate 2	6.35		8.4		7.43
sgLMNB1-Cas9	replicate 3	7.08		8.27		7.93
BRCA1-RNF169MIU	mean	6.38		8.14		7.6
	STDEV	0.685493		0.343948		0.285832
Sample 7	replicate 1	6.98		10.1		9.77
LMNB1-donor-tetO	replicate 2	6.65		10.1		8.73
sgLMNB1-Cas9	replicate 3	7.34		9.71		8.15
TetR-Rad18UBD	mean	6.99		9.97		8.88333
	STDEV	0.345109		0.225167		0.820813
Sample 8	replicate 1	6.88		9.87		7.27
LMNB1-donor-tetO	replicate 2	6.66		9.32		7.07
sgLMNB1-Cas9	replicate 3	7.52		9.13		7.08
TetR-RNF169MIU	mean	7.02		9.44		7.14
	STDEV	0.446766		0.384318		0.112694
Sample 9	replicate 1	7.81		10.7		8.41
LMNB1-donor-tetO	replicate 2	7.74		10.9		8.29
sgLMNB1-Cas9	replicate 3	8.03		11.5		9.06
BRCA1-Rad18UBD	mean	7.86		11.0333		8.58667
TetR-Rad18UBD	STDEV	0.151327		0.416333		0.414287
Sample 10	replicate 1	7.99		11.7		8.45
LMNB1-donor-tetO	replicate 2	6.98		12.3		8.53
sgLMNB1-Cas9	replicate 3	8.03		11.4		9.75
BRCA1-RNF169MIU	mean	7.66667		11.8		8.91
TetR-RNF169MIU	STDEV	0.595007		0.458258		0.72856

## Sheet: Figure S3
Figure S3
SAMPLE No.	# of reads with HDR products	# of reads with Indels
Sample 1	0	78694
Sample 2	26755	64102
Sample3	28307	18390
Sample 4	37414	39106
Sample 5	42000	24358
Sample 6	39639	26224
Sample7	35925	20756
Sample 8	34453	20907
Sample 9	27061	10622
Sample 10	50746	20736
Sample 11	52454	16649
Sample 12	45938	17028
Sample 13	44282	19848
Sample 14	37572	14957
Sample 15	40896	33713
Sample 16	31777	30418

## Sheet: Figure S4
Figure S4
		Experiment 1				1. Repeat experiment				2. Repeat experiment
SAMPLE No.		BFP positive cells (%)	BFP and Venus positive cells (%)	BFP and RFP positive cells (%)		BFP positive cells (%)	BFP and Venus positive cells (%)	BFP and RFP positive cells (%)		BFP positive cells (%)	BFP and Venus positive cells (%)	BFP and RFP positive cells (%)			Venus +									RFP +
Sample 1	replicate 1	48.3	1.01	23		56.1	0.97	23.3		66.4	0.83	20.7			1.01	1.01	1.12	1	0.8	0.7	0.8	0.6	0.8	23	24.5	24.5	23.3	22.3	23	20.7	20	18.2
sgRosa/Cas9	replicate 2	58.7	1.01	24.5		55	0.82	22.3		76.1	0.63	20			8.2	8.7	8.4	6	6.8	6.5	6.4	5.8	5.6	21.8	21.2	21	20.2	21.4	21.6	18.2	19	17.3
	replicate 3	62.1	1.12	24.5		59.2	0.74	23		74.3	0.78	18.2			12.4	12.8	12.8	12.1	11.4	11.1	10.2	10	9.1	16.7	16.1	16.3	16.9	15.6	15.5	13.8	14	13.8
	mean	56.4	1	24		56.7667	0.843333	22.8667		72.2667	0.746667	19.6333			26	25.9	24.9	20	20.6	21.2	15.7	19	19.4	7.8	8.1	7.8	7.8	7.8	7.4	5.6	6.1	7.1
	STDEV	7.18981	0.0635085	0.866025		2.17792	0.116762	0.51316		5.15978	0.104083	1.2897			30	29.3	27.5	25	23.7	24.1	22.8	23.1	21.8	9.5	9	9	8.4	7.9	8.6	7.8	7.4	8.1
															19.3	18.9	20.5	15.6	17	17.2	15.1	15.4	15.2	11.3	11.8	12.7	12.9	12.4	13.1	12.2	13.3	12.6
Sample 2	replicate 1	48	8.21	21.8		64.8	6.02	20.2		46.4	6.44	18.2			20.2	21.7	20.9	18.2	16.7	17.5	15.4	16.6	17	8.6	8.8	8.3	10.9	10.2	10.9	7.5	8.8	8.1
sgRosa/Cas9	replicate 2	47	8.74	21.2		57.4	6.76	21.4		50.6	5.75	19			24.9	22.1	22.6	29.7	27.3	27.9	22.9	22.3	21.3	9.1	7.7	8.3	8.2	8.4	8.6	7.4	6.7	6
TLR-donor-UAS	replicate 3	46	8.4	21		55.4	6.5	21.6		50.5	5.6	17.3			25.2	23.9	26.3	25.9	26.7	25.6	21	21.7	21.9	7.2	7.6	7.9	8	7.8	8.5	5.7	6.7	6.9
	mean	47	8.5	21.3333		59.2	6.42667	21.0667		49.1667	5.93	18.1667
	STDEV	1	0.268514	0.416333		4.95177	0.375411	0.757188		2.39653	0.447996	0.85049			Venus+	RFP+	Venus/RFP
														samples 1	0.871111	22.1667	0.0392982
Sample 3	replicate 1	45.2	12.4	16.7		43.3	12.1	16.9		48.1	10.2	13.8		samples 2	6.93333	20.1889	0.343423
sgRosa/Cas9	replicate 2	45.7	12.8	16.1		44.6	11.4	15.6		47.4	9.98	14		samples 3	11.3222	15.4111	0.734679
TLR-donor-UAS	replicate 3	39.4	12.8	16.3		46.9	11.1	15.5		56.7	9.07	13.8		samples 4	21.4111	7.27778	2.94198
BRCA1	mean	43.4333	12.6667	16.3667		44.9333	11.5333	16		50.7333	9.75	13.8667		samples 5	25.2556	8.41111	3.00264
	STDEV	3.5019	0.23094	0.305505		1.823	0.51316	0.781025		5.17912	0.599083	0.11547		samples 6	17.1333	12.4778	1.37311
														samples 7	18.2444	9.12222	2
Sample 4	replicate 1	38.2	26	7.78		41.4	20	7.8		55.1	15.7	5.56		samples 8	24.5556	7.82222	3.1392
sgRosa/Cas9	replicate 2	34.7	25.9	8.12		37.7	20.6	7.79		44.9	19	6.07		samples 9	24.2444	7.36667	3.2911
TLR-donor-UAS	replicate 3	35.6	24.9	7.8		33.8	21.2	7.42		39.4	19.4	7.11
BRCA1-Rad18UBD	mean	36.1667	25.6	7.9		37.6333	20.6	7.67		46.4667	18.0333	6.24667
	STDEV	1.81751	0.608276	0.190788		3.80044	0.6	0.216564		7.96639	2.0306	0.789958
Sample 5	replicate 1	34.6	30	9.45		44.3	25	8.42		50.7	22.8	7.76
sgRosa/Cas9	replicate 2	36.4	29.3	9.02		52.6	23.7	7.92		49.3	23.1	7.38
TLR-donor-UAS	replicate 3	43.7	27.5	8.98		53.8	24.1	8.59		55.3	21.8	8.11
BRCA1-RNF169UBD	mean	38.2333	28.9333	9.15		50.2333	24.2667	8.31		51.7667	22.5667	7.75
	STDEV	4.81906	1.2897	0.260576		5.17333	0.665833	0.348281		3.139	0.680686	0.365103
Sample 6	replicate 1	38.9	19.3	11.3		53.1	15.6	12.9		44.8	15.1	12.2
sgRosa/Cas9	replicate 2	37.5	18.9	11.8		46.4	17	12.4		43.1	15.4	13.3
TLR-donor-UAS	replicate 3	35.6	20.5	12.7		45.4	17.2	13.1		45.5	15.2	12.6
Gal4-Rad18UBD	mean	37.3333	19.5667	11.9333		48.3	16.6	12.8		44.4667	15.2333	12.7
	STDEV	1.6563	0.832666	0.70946		4.18688	0.87178	0.360555		1.23423	0.152753	0.556776
Sample7	replicate 1	39	20.2	8.55		50.1	18.2	10.9		46.9	15.4	7.49
sgRosa/Cas9	replicate 2	37	21.7	8.75		50.3	16.7	10.2		50.6	16.6	8.77
TLR-donor-UAS	replicate 3	37.8	20.9	8.33		48.8	17.5	10.9		48.5	17	8.1
Gal4-RNF169UBD	mean	37.9333	20.9333	8.54333		49.7333	17.4667	10.6667		48.6667	16.3333	8.12
	STDEV	1.00664	0.750555	0.210079		0.814453	0.750555	0.404145		1.85562	0.832666	0.640234
Sample 8	replicate 1	33.1	24.9	9.05		40.9	29.7	8.22		41.8	22.9	7.38
sgRosa/Cas9	replicate 2	42.8	22.1	7.66		43.9	27.3	8.38		43.4	22.3	6.68
TLR-donor-UAS	replicate 3	44.7	22.6	8.31		43.4	27.9	8.61		41.4	21.3	5.99
BRCA1-Rad18UBD	mean	40.2	23.2	8.34		42.7333	28.3	8.40333		42.2	22.1667	6.68333
Gal4-Rad18UBD	STDEV	6.22174	1.49332	0.695485		1.60728	1.249	0.196044		1.0583	0.80829	0.695006
Sample 9	replicate 1	37.1	25.2	7.17		47.1	25.9	8.02		45.3	21	5.74
sgRosa/Cas9	replicate 2	44.7	23.9	7.63		45.1	26.7	7.81		47	21.7	6.65
TLR-donor-UAS	replicate 3	35.9	26.3	7.91		53.5	25.6	8.48		44.3	21.9	6.88
BRCA1-RNF169UBD	mean	39.2333	25.1333	7.57		48.5667	26.0667	8.10333		45.5333	21.5333	6.42333
Gal4-RNF169UBD	STDEV	4.77214	1.20139	0.373631		4.38786	0.568624	0.342685		1.36504	0.472582	0.602854

## Sheet: Figure S5
Figure S5
	Sample #	Reading frame	# of reads with Indels	Total No. of reads w. Indels (-1 till -12 & +1)			Distribution of reading frames
	1	1	10166	35064		Sample #	RF 1 (%)	RF 2 (%)	RF 3 (%)
		2	18774	35064		1	28.99	53.54	17.47
		3	6124	35064		2	19.09	70.49	10.42
						3	13.41	84.32	2.27
	2	1	8145	42661		4	24.53	69.93	5.55
		2	30071	42661		5	16.33	78.9	4.77
		3	4445	42661		6	21.81	73.29	4.9
						7	17.56	76.71	5.73
	3	1	2326	17351		8	18.03	76.11	5.86
		2	14631	17351		9	16.35	81.34	2.31
		3	394	17351		10	15.54	81.98	2.48
						11	13.34	84.69	1.97
	4		9105	37122		12	17.97	80.34	1.69
		2	25958	37122		13	22.39	73.91	3.71
		3	2059	37122		14	20.12	76.39	3.48
						15	17.51	77.97	4.52
	5	1	3751	22966		16	21.9	73.12	4.98
		2	18120	22966
		3	1095	22966
	6	1	5302	24313
		2	17819	24313
		3	1192	24313
	7	1	3413	19432
		2	14906	19432
		3	1113	19432
	8	1	3523	19541
		2	14873	19541
		3	1145	19541
	9	1	1623	9926
		2	8074	9926
		3	229	9926
	10	1	3013	19387
		2	15893	19387
		3	481	19387
	11	1	2096	15714
		2	13308	15714
		3	310	15714
	12	1	2834	15774
		2	12673	15774
		3	267	15774
	13	1	4162	18592
		2	13741	18592
		3	689	18592
	14	1	2893	14377
		2	10983	14377
		3	501	14377
	15	1	5596	31959
		2	24920	31959
		3	1443	31959
	16	1	6295	28738
		2	21012	28738
		3	1431	28738

## Sheet: Figure S6
Figure S6
		Experiment 1				Experiment 2
SAMPLE No.		BFP positive cells (%)	BFP and Venus positive cells (%)	BFP and RFP positive cells (%)		BFP positive cells (%)	BFP and Venus positive cells (%)	BFP and RFP positive cells (%)			Venus +						RFP +
Sample 1	replicate 1	57.8	0	2.34		44.2	0.28	0.14			0	0	0	0.1	0.1	0.1	1.2	1.4	1.4	0.3	0.6	0.5
sgRosa/Cas9	replicate 2	54.4	0.00933	2.74		43.3	0.39	0.25			1	1	1	0.9	1	1.1	0.9	1	1.1	0.8	0.9	1.3
	replicate 3	54.2	0.019	2.9		43.8	0.39	0.23			1.7	1.5	1.6	1.3	1.2	1.3	0.4	0.3	0.4	0.2	0.3	0.1
	mean	55.47	0.00944333	2.66			0.35	0.2			1.7	1.8	1.5	1.7	1.5	1.6	0.7	0.8	1.1	0.9	1.2	1.3
	STDEV	2.02	0.00950051	0.288444			0.06	0.05			1.2	1.2	1.4	1	1	1	0.7	0.7	0.7	1	0.8	0.8
											1.5	1.4	1.3	1	1	1	0.9	0.8	1	0.9	0.8	1.1
Sample 2	replicate 1	42.9	5.13	1.81		38.6	4.63	0.35			2.9	3.2	3.2	2.7	2.5	2.5	0.7	0.7	0.7	0.9	0.5	0.5
sgRosa/Cas9	replicate 2	43.2	5.46	2.07		40.3	5.33	0.41			2.3	2.3	2.4	2.2	2.1	2.3	0.6	0.6	0.7	1.3	1.1	1
TLR-donor-tetO	replicate 3	42.7	5.31	2.13		40.1	5.64	0.58			2	2.4	2.4	1.2	1.2	1.3	0.2	0.3	0.4	0.1	0.2	0.3
	mean	42.93	5.3	2.00333			5.2	0.44			2.2	2.3	2.1	2.9	3	2.7	0.4	0.3	0.4	0.1	0.3	0.2
	STDEV	0.25	0.165227	0.170098							4.4	4	4.3	1.3	1.4	1.2	0.4	0.3	0.3	0.2	0.3	0.2
											3.6	3.5	3.4	2.7	2.7	2.4	0.2	0.3	0.2	0.2	0	0.2
Sample 3	replicate 1	37.1	9	0.71		32.8	6.69	0.085			3.4	3.9	3.6	2.4	2.3	2.5	0.5	0.4	0.5	0.4	0.6	0.6
sgRosa/Cas9	replicate 2	37.9	8.09	0.64		34.5	6.48	0.11			2.8	3.1	3.3	2.1	2.1	2	0.5	0.7	0.5	0.6	1	0.5
TLR-donor-tetO	replicate 3	38.5	8.55	0.78		30.9	6.66	0.061			0.8	0.7	0.7	1	0.9	0.9	1	1	1	1.1	1.7	1.2
i53	mean	37.83	8.54667	0.71			6.61	0.085			1.2	1.2	1.1	1.7	1.8	1.9	1.2	0.9	1	1.6	1.6	1.5
	STDEV	0.7	0.455009	0.07			0.11	0.024
											Venus+	RFP+	Venus/RFP
Sample 4	replicate 1	20.6	9.17	1.36		27.1	8.72	0.39		samples 1	0.05	0.9	0.0555556
sgRosa/Cas9	replicate 2	20.4	9.48	1.61		29.4	7.74	0.53		samples 2	1	1	1
TLR-donor-tetO	replicate 3	19.5	8.14	2.15		30	8.19	0.59		samples 3	1.43333	0.283333	5.05882
BRCA1	mean	20.17	8.93	1.70667			8.21	0.5		samples 4	1.63333	1	1.63333
	STDEV	0.59	0.701498	0.403774			0.49	0.1		samples 5	1.13333	0.783333	1.44681
										samples 6	1.2	0.916667	1.30909
Sample 5	replicate 1	27.3	6.56	1.38		33.9	5.13	0.42		samples 7	2.83333	0.666667	4.25
sgRosa/Cas9	replicate 2	26.3	6.43	1.45		32.1	5.35	0.33		samples 8	2.26667	0.883333	2.56604
TLR-donor-tetO	replicate 3	29.6	7.57	1.48		32.5	5.33	0.36		samples 9	1.75	0.25	7
BRCA1-Rad18UBD	mean	27.73	6.85333	1.43667			5.27	0.37		samples 10	2.53333	0.283333	8.94118
	STDEV	1.69	0.624046	0.051316			0.12	0.04		samples 11	2.76667	0.283333	9.76471
										samples 12	3.05	0.183333	16.6364
Sample 6	replicate 1	32.2	8.04	1.76		33.4	5.26	0.38		samples 13	3.01667	0.5	6.03333
sgRosa/Cas9	replicate 2	32.2	7.22	1.64		34.9	5.1	0.34		samples 14	2.56667	0.633333	4.05263
TLR-donor-tetO	replicate 3	31	6.91	2.08		32.7	5.03	0.47		samples 15	0.833333	1.16667	0.714286
BRCA1-RNF169UBD	mean	31.8	7.39	1.82667			5.13	0.39		samples 16	1.48333	1.3	1.14103
		0.69	0.583866	0.22745			0.12	0.07
Sample7	replicate 1	31	15.3	1.48		35.3	13.9	0.4
sgRosa/Cas9	replicate 2	30.7	16.9	1.49		35.8	13.2	0.21
TLR-donor-tetO	replicate 3	31	17.2	1.33		34.2	13.1	0.24
TetR-Rad18UBD	mean	30.9	16.4667	1.43333			13.4	0.28
	STDEV	0.17	1.02144	0.0896289			0.43	0.1
Sample 8	replicate 1	31.6	12.1	1.27		36.1	11.3	0.58
sgRosa/Cas9	replicate 2	32.5	12.1	1.15		35.5	11.1	0.5
TLR-donor-tetO	replicate 3	32.8	12.7	1.38		34.8	11.8	0.44
TetR-RNF169MIU	mean	32.3	12.3	1.26667			11.4	0.51
	STDEV	0.62	0.34641	0.115036			0.36	0.07
Sample 9	replicate 1	22.6	10.7	0.4		29.5	6	0.062
sgRosa/Cas9	replicate 2	22.9	12.7	0.52		29.9	6.15	0.076
TLR-donor-tetO	replicate 3	22.4	12.6	0.87		27.8	6.77	0.11
i53	mean	22.63	12	0.596667			6.3	0.08
BRCA1-Rad18UBD	STDEV	0.25	1.12694	0.244199			0.4	0.02
Sample 10	replicate 1	26.4	11.6	0.9		32.2	15.1	0.057
sgRosa/Cas9	replicate 2	26.8	12	0.61		32.9	15.5	0.12
TLR-donor-tetO	replicate 3	25.3	11	0.79		30.3	14	0.1
i53	mean	26.17	11.5333	0.766667			14.86	0.09
BRCA1-RNF169UBD	STDEV	0.78	0.503322	0.146401			0.78	0.03
Sample 11	replicate 1	28.9	23.4	0.76		28.3	6.54	0.075
sgRosa/Cas9	replicate 2	29.2	21.4	0.62		28.3	7.22	0.13
TLR-donor-tetO	replicate 3	28	22.6	0.53		28	6.01	0.075
i53	mean	28.7	22.4667	0.636667			6.59	0.09
TetR-Rad18UBD	STDEV	0.62	1.00664	0.115902			0.6	0.03
Sample 12	replicate 1	29	18.9	0.4		31.3	14.1	0.093
sgRosa/Cas9	replicate 2	32.5	18.8	0.55		31.8	14.2	0.012
TLR-donor-tetO	replicate 3	29.6	17.9	0.38		30.7	12.7	0.081
i53	mean	30.37	18.5333	0.443333			13.66	0.06
TetR-RNF169MIU	STDEV	1.87	0.550757	0.0929157			0.83	0.04
Sample 13	replicate 1	19.9	18.1	1.03		30.6	12.7	0.19
sgRosa/Cas9	replicate 2	20.1	20.7	0.9		29.5	11.8	0.26
TLR-donor-tetO	replicate 3	20.2	19.1	0.98		29.1	12.8	0.28
BRCA1-Rad18UBD	mean	20.07	19.3	0.97			12.4	0.24
TetR-Rad18UBD	STDEV	0.15	1.31149	0.0655744			0.55	0.05
Sample 14	replicate 1	23.1	14.8	1.02		26.4	11	0.25
sgRosa/Cas9	replicate 2	25	16.2	1.43		25.6	10.8	0.45
TLR-donor-tetO	replicate 3	20.1	17.5	1.01		24.5	10.6	0.23
BRCA1-RNF169UBD	mean	22.73	16.1667	1.15333			10.8	0.31
TetR-RNF169MIU	STDEV	2.47	1.35031	0.239653			0.2	0.12
Sample 15	replicate 1	14.5	4.09	2.07		39.6	4.97	0.48
sgRosa/Cas9	replicate 2	17.5	3.62	1.99		40	4.64	0.75
TLR-donor-tetO	replicate 3	17	3.67	1.96		37.8	4.49	0.53
Rad18	mean +-STDEV	16.33	3.79333	2.00667			5.7	0.59
	STDEV	1.61	0.258134	0.0568624			0.25	0.14
Sample 16	replicate 1	24.3	6.14	2.43		43.4	8.96	0.69
sgRosa/Cas9	replicate 2	27	6.23	1.87		44.2	9.14	0.69
TLR-donor-tetO	replicate 3	23.2	6.04	1.94		41.2	9.95	0.66
RNF169	mean	24.83	6.13667	2.08			9.35	0.68
	STDEV	1.96	0.0950438	0.305123			0.52	0.02
		Experiment 1 (Fig.S7)				Experiment 2
SAMPLE No.			fold change of sample 2 Venus	fold change of sample 2 RFP			fold change of sample 2 Venus	fold change of sample 2 RFP
Sample 1	replicate 1		0	1.16805			0.0538462	0.318182
sgRosa/Cas9	replicate 2		0.00176038	1.36772			0.075	0.568182
	replicate 3		0.00358491	1.44759			0.075	0.522727
Sample 2	replicate 1		0.967925	0.903494			0.890385	0.795455
sgRosa/Cas9	replicate 2		1.03019	1.03328			1.025	0.931818
TLR-donor-tetO	replicate 3		1.00189	1.06323			1.08462	1.31818
Sample 3	replicate 1		1.69811	0.354409			1.28654	0.193182
sgRosa/Cas9	replicate 2		1.52642	0.319468			1.24615	0.25
TLR-donor-tetO	replicate 3		1.61321	0.389351			1.28077	0.138636
i53
Sample 4	replicate 1		1.73019	0.678869			1.67692	0.886364
sgRosa/Cas9	replicate 2		1.78868	0.803661			1.48846	1.20455
TLR-donor-tetO	replicate 3		1.53585	1.07321			1.575	1.34091
BRCA1
Sample 5	replicate 1		1.23774	0.688852			0.986538	0.954545
sgRosa/Cas9	replicate 2		1.21321	0.723794			1.02885	0.75
TLR-donor-tetO	replicate 3		1.4283	0.738769			1.025	0.818182
BRCA1-Rad18UBD
Sample 6	replicate 1		1.51698	0.878536			1.01154	0.863636
sgRosa/Cas9	replicate 2		1.36226	0.818636			0.980769	0.772727
TLR-donor-tetO	replicate 3		1.30377	1.03827			0.967308	1.06818
BRCA1-RNF169UBD
Sample7	replicate 1		2.88679	0.738769			2.67308	0.909091
sgRosa/Cas9	replicate 2		3.18868	0.74376			2.53846	0.477273
TLR-donor-tetO	replicate 3		3.24528	0.663894			2.51923	0.545455
TetR-Rad18UBD
Sample 8	replicate 1		2.28302	0.633943			2.17308	1.31818
sgRosa/Cas9	replicate 2		2.28302	0.574043			2.13462	1.13636
TLR-donor-tetO	replicate 3		2.39623	0.688852			2.26923	1
TetR-RNF169MIU
Sample 9	replicate 1		2.01887	0.199667			1.15385	0.140909
sgRosa/Cas9	replicate 2		2.39623	0.259567			1.18269	0.172727
TLR-donor-tetO	replicate 3		2.37736	0.434276			1.30192	0.25
i53	mean
BRCA1-Rad18UBD	STDEV
Sample 10	replicate 1		2.18868	0.449251			2.90385	0.129545
sgRosa/Cas9	replicate 2		2.26415	0.304493			2.98077	0.272727
TLR-donor-tetO	replicate 3		2.07547	0.394343			2.69231	0.227273
i53	mean
BRCA1-RNF169UBD	STDEV
Sample 11	replicate 1		4.41509	0.379368			1.25769	0.170455
sgRosa/Cas9	replicate 2		4.03774	0.309484			1.38846	0.295455
TLR-donor-tetO	replicate 3		4.26415	0.264559			1.15577	0.170455
i53	mean
TetR-Rad18UBD	STDEV
Sample 12	replicate 1		3.56604	0.199667			2.71154	0.211364
sgRosa/Cas9	replicate 2		3.54717	0.274542			2.73077	0.0272727
TLR-donor-tetO	replicate 3		3.37736	0.189684			2.44231	0.184091
i53	mean
TetR-RNF169MIU	STDEV
Sample 13	replicate 1		3.41509	0.514143			2.44231	0.431818
sgRosa/Cas9	replicate 2		3.90566	0.449251			2.26923	0.590909
TLR-donor-tetO	replicate 3		3.60377	0.489185			2.46154	0.636364
BRCA1-Rad18UBD	mean
TetR-Rad18UBD	STDEV
Sample 14	replicate 1		2.79245	0.509151			2.11538	0.568182
sgRosa/Cas9	replicate 2		3.0566	0.71381			2.07692	1.02273
TLR-donor-tetO	replicate 3		3.30189	0.50416			2.03846	0.522727
BRCA1-RNF169UBD	mean
TetR-RNF169MIU	STDEV
Sample 15	replicate 1		0.771698	1.03328			0.955769	1.09091
sgRosa/Cas9	replicate 2		0.683019	0.993344			0.892308	1.70455
TLR-donor-tetO	replicate 3		0.692453	0.978369			0.863462	1.20455
Rad18
Sample 16	replicate 1		1.15849	1.21298			1.72308	1.56818
sgRosa/Cas9	replicate 2		1.17547	0.933444			1.75769	1.56818
TLR-donor-tetO	replicate 3		1.13962	0.968386			1.91346	1.5
RNF169

## Sheet: Figure S7
Figure S7
Data corresponding to the FACS plots shown in Fig. S7 are highighted in yellow		Experiment 1				Experiment 2
SAMPLE No.		BFP positive cells (%)	Venus positive cells (%)	RFP positive cells (%)		BFP positive cells (%)	Venus positive cells (%)	RFP positive cells (%)
Figure S7 A	replicate 1	0	0	0		0	0	0
untransfected	replicate 2	0.02	0.02	0.02		0.02	0.02	0.02
	replicate 3	0.029	0.029	0.029		0.029	0.029	0.029
	mean	0.0163333	0.0163333	0.0163333		0.0163333	0.0163333	0.0163333
	STDEV	0.01	0.01	0.01		0.01	0.01	0.01
Figure S7 B	replicate 1	52.9	4.12	8.73		46.9	4.26	11.3
sgRosa/Cas9	replicate 2	51.4	4.63	9.56		47.8	4.03	11.9
TLR-donor (repair template)	replicate 3	57.1	4.46	8.37		47.8	4.59	10.4
	mean	53.8	4.40333	8.88667		47.5	4.29333	11.2
	STDEV	2.41	0.21	0.5		0.42	0.23	0.62
Figure S7 C	replicate 1		68.88	0.43			57.1	0.097
Venus control	replicate 2		69.3	0.57			56.4	0.056
	replicate 3		73.5	0.67			56.5	0.092
	mean		70.56	0.556667			56.6667	0.0816667
	STDEV		2.09	0.1			0.31	0.02
Figure S7 D	replicate 1	44.3	0.13			44.3	0.11
BFP control	replicate 2	45.6	0.12			43	0.048
	replicate 3	47.5	0.11			44.7	0.13
	mean	45.8	0.12			44	0.096
	STDEV	1.31	0.01			0.73	0.03
